# Supplementary material for: Autophagy Inhibition with Chloroquine Increased Pro-Apoptotic Potential of New Aziridine-Hydrazide Hydrazone Derivatives against Glioblastoma Cells
Source: Cells. 2023 Jul 21;12(14):1906. doi: 10.3390/cells12141906 (PMC10378024; doi:10.3390/cells12141906)
Supplement: Supplementary file 1 [file cells-12-01906-s001.zip]

Archive with 1 entries (1 files):
- cells-2432354-supplementary.pdf
